# Supplementary material for: K48- and K63-linked ubiquitin chain interactome reveals branch- and length-specific ubiquitin interactors
Source: Life Sci Alliance. 2024 May 21;7(8):e202402740. doi: 10.26508/lsa.202402740 (PMC11109483; doi:10.26508/lsa.202402740)
Supplement: Supplementary file 1 [file LSA-2024-02740_TableS1.xlsx]

## Sheet: CAA
Gene name	UBDs	Ub-binding GO class	modF significance	Chain-type enrichment cluster	K48 vs K63 preference	Br specific	Br vs K48 Ub3 preference	Br vs K63 Ub3 preference	K48 length preference	K63 length preference	modF adj.P.Val	identifier	UBD source
			significant	2_K63+Br							0.00779739	CON
ABCD3											0.22129	A0A3B3ITW3
ABRAXAS1			significant	2_K63+Br	K63		Br				4.55358e-08	D6REL5
ABRAXAS2											0.421679	Q15018
ACAD11			significant	2_K63+Br	K63		Br	K63			3.63382e-11	Q709F0
ACOT9											0.616343	Q9Y305-2
ACTL6A			significant	1_mono							1.5764e-05	O96019
ACTL8			significant	2_K63+Br							2.69355e-05	Q9H568
AHCY			significant	1_mono							6.19812e-08	P23526
ALDH1L2			significant	2_K63+Br	K63						0.0201152	A0A494C1M4
AMER1											0.232057	Q5JTC6
AMFR	CUE	Ub-binding GO:0043130;	significant	4_K48+Br							0.00442797	Q9UKV5	iuucd
ANKFY1			significant	2_K63+Br		Br	Br	Br			6.00058e-05	Q9P2R3
ANKIB1	UIM		significant	2_K63+Br	K48			Br			0.000183627	Q9P2G1	iuucd
ANKRD13A	UIM		significant	2_K63+Br	K63						1.53184e-10	Q8IZ07	iuucd
ANKRD13B	UIM		significant	2_K63+Br	K63		Br				1.26758e-09	Q86YJ7	iuucd
ANKRD13D	UIM		significant	2_K63+Br							2.93172e-08	Q6ZTN6	iuucd
ANKZF1			significant	4_K48+Br	K48				Ub3		0.000472166	B8ZZS4
AP1M1											0.286099	Q9BXS5-2
AP2A1			significant	2_K63+Br	K63		Br				2.7785e-11	O95782-2
AP2A2			significant	2_K63+Br	K63		Br	K63			2.78581e-06	O94973
AP2B1			significant	2_K63+Br	K63		Br				1.49972e-07	P63010
AP2M1			significant	3_K63	K63						0.00459957	Q96CW1
AP2M1_1			significant	2_K63+Br	K63		Br	K63			3.67577e-06	Q96CW1-2
AP2S1			significant	2_K63+Br	K63		Br	K63			1.19198e-06	M0R0N4
APEX2											0.144133	Q9UBZ4
APLP2			significant	1_mono				K63			0.00038859	Q06481-5
APOBEC3C											0.979822	Q9NRW3
APPL1			significant	2_K63+Br	K63		Br			Ub3	9.66842e-07	Q9UKG1
ARIH1											0.620256	Q9Y4X5
ASB3											0.4572	H7BYZ6
ASCC1			significant	2_K63+Br	K63			K63			4.34296e-05	Q8N9N2-2
ASCC2	CUE	Ub-binding GO:0043130;	significant	2_K63+Br	K63		Br	K63			1.0035e-06	Q9H1I8	DOI: 10.1016/j.jbc.2021.101545
ASCC3			significant	2_K63+Br	K63		Br				1.45251e-07	Q8N3C0
ASPHD1			significant	2_K63+Br					Ub3		2.44605e-05	Q5U4P2
ASPSCR1			significant	4_K48+Br	K48			Br			0.000113053	Q9BZE9
ATP6V1A			significant	1_mono							9.42688e-07	P38606-2
ATXN3	other;UIM		significant	4_K48+Br	K48			Br			8.21404e-12	F5H211	iuucd
AUP1	CUE	Ub-binding GO:0043130;									0.314275	Q9Y679	iuucd
AVEN											0.991836	Q9NQS1
AXL											0.484186	P30530-2
BABAM1			significant	2_K63+Br	K63		Br				3.69438e-07	Q9NWV8
BABAM2			significant	2_K63+Br	K63		Br		Ub3		1.62082e-12	Q9NXR7
BAG1											0.167498	J3QTA2
BAG3											0.498795	C9JFK9
BAIAP2											0.321884	Q9UQB8
BBS2											0.499832	Q9BXC9
BCKDK											0.468878	O14874
BIRC2	UBA	Ub-binding GO:0043130;	significant	1_mono	K63						4.81607e-06	Q13490	iuucd
BIRC6					K48						0.137706	Q9NR09
BMERB1			significant	2_K63+Br		Br	Br	Br			2.48264e-10	H3BU79
BRAP	ZnF_UBP		significant	2_K63+Br							3.23012e-05	J3KNN7	iuucd
BRCC3			significant	2_K63+Br	K63		Br				6.35983e-09	P46736-2
BTBD1											0.872229	Q9H0C5-2
BTBD9			significant	3_K63							0.0179539	Q96Q07-3
BUB1											0.576281	O43683-2
BUD23											0.869498	O43709
C17orf80											0.526602	Q9BSJ5-3
C1orf50											0.215653	Q9BV19
CAMK2D			significant	1_mono							0.0395759	Q13557-9
CAPN15	ZnF_NZF										0.508928	O75808	iuucd
CAPN15_1	ZnF_NZF										0.536798	A0A1B0GVE3	iuucd
CASK					K63						0.102438	O14936-3
CAVIN3			significant	1_mono							0.00997633	E9PIE3
CCDC50	MIU		significant	2_K63+Br	K63		Br	K63		Ub3	9.73449e-10	Q8IVM0	DOI: 10.1038/s41422-020-0362-1
CCZ1B					K63						0.187429	P86790
CDC27											0.296823	G5EA36
CDC42SE2											0.20383	Q9NRR3
CDC6											0.410697	Q99741
CDKN2A			significant	1_mono							0.00471282	Q8N726
CDKN2C											0.981947	P42773
CENPH											0.332769	H0Y9E6
CEP78											0.348479	A0A2R8Y7U5
CETN2											0.219033	P41208
CFAP36											0.379382	Q96G28
CHCHD3											0.998271	C9JRZ6
CHEK1			significant	1_mono							0.00157468	O14757
CIAO1	Beta-Prp										0.685683	O76071	iuucd
CIRBP											0.8025	Q14011
CLNS1A											0.829446	E9PMI6
CMSS1											0.499832	C9J384
CNP											0.183857	P09543-2
COMMD9			significant	2_K63+Br							0.0478237	Q9P000
COPS2			significant	4_K48+Br	K48						0.0120681	P61201
COPS3			significant	4_K48+Br	K48			Br			5.13728e-05	Q9UNS2
COPS7B			significant	4_K48+Br	K48						0.0199799	J3KQ34
COPS8			significant	4_K48+Br							0.0373934	E9PGT6
COQ8A											0.424095	Q8NI60
COX11			significant	3_K63			K48		Ub3		0.0434465	Q9Y6N1
CUEDC1	CUE	Ub-binding GO:0043130;	significant	3_K63	K63						1.09958e-05	Q9NWM3	iuucd
CUL1			significant	3_K63	K63						0.043157	Q13616
CUL2			significant	1_mono							0.0225077	Q13617-2
CUL3											0.244392	Q13618-2
CYLD	CAP-Gly		significant	2_K63+Br	K63		Br				2.05563e-13	Q9NQC7-2	DOI: 10.1016/j.celrep.2021.109777
DCAF10											0.25884	A0A0A0MQT4
DCUN1D1	UBA		significant	1_mono							8.28864e-05	Q96GG9	iuucd
DDI2	UIM	Ub-binding GO:0043130;	significant	4_K48+Br	K48			Br	Ub3	Ub3	3.24047e-15	Q5TDH0	DOI: 10.1038/srep30443
DDX28								K63			0.106199	Q9NUL7
DDX50								Br			0.0699336	Q9BQ39
DENR											0.0508866	F8VVL1
DIABLO			significant	1_mono	K63		Br		Ub2		1.28648e-08	Q9NR28-2
DMBT1			significant	2_K63+Br							0.00698868	A0A590UJZ9
DNAJA1											0.545042	P31689
DNAJB2	UIM;DUIM	Ub-binding GO:0043130;	significant	2_K63+Br	K63		Br				0.000915402	P25686	iuucd
DNAJC3			significant	1_mono							5.07278e-06	Q13217
DNMBP	SH3										0.27603	Q6XZF7	iuucd
DNMT1_1					K63						0.591729	A0A7I2V490
DNMT1			significant	2_K63+Br	K63		Br				4.81381e-08	P26358-2
DTX2											0.849678	C9JEH4
EBI3											0.158542	Q14213
ECD							Br				0.101688	O95905
EGFL7			significant	3_K63							0.0316949	Q9UHF1
EIF4E2			significant	2_K63+Br							0.045863	O60573
ENDOG											0.290764	Q14249
EPHX1											0.800059	P07099
EPN1	UIM		significant	2_K63+Br	K63		Br	K63		Ub3	1.15757e-14	Q9Y6I3-1	iuucd
EPN2	UIM		significant	2_K63+Br	K63		Br				2.79903e-10	O95208	iuucd
EPN2_1	UIM		significant	2_K63+Br	K63		Br				0.0002769	I3L356	iuucd
EPN3	UIM		significant	2_K63+Br	K63		Br				1.9478e-14	D6RFG3	iuucd
EPS15	UIM;DUIM		significant	2_K63+Br	K63		Br		Ub3		3.18419e-13	P42566	iuucd
EPS15L1	other;UIM		significant	2_K63+Br	K63		Br	K63			1.67778e-12	Q9UBC2-2	iuucd
EPS15L1_1	other;UIM		significant	2_K63+Br	K63		Br		Ub3		1.65346e-09	M0QY01	iuucd
ERGIC2			significant	1_mono							0.0124057	Q96RQ1
ETS2											0.620256	A0A590UJP9
EXO5			significant	4_K48+Br	K48						3.98433e-06	Q9H790
EXT2			significant	3_K63							0.0152615	A0A804HL74
EYA4											0.194594	E7ESD5
FAAP20	ZnF_UBZ	Ub-binding GO:0043130;									0.124852	H7C2E6	iuucd
FAF1	UBA	Ub-binding GO:0043130;	significant	4_K48+Br	K48			Br			2.33552e-15	Q9UNN5	iuucd
FAF2	UBA	Ub-binding GO:0043130;	significant	4_K48+Br	K48			Br			9.53093e-09	Q96CS3	iuucd
FAM104A			significant	4_K48+Br	K48			Br			2.33726e-08	Q969W3-2
FAM120B											0.378039	A0A0D9SEJ5
FAM162A			significant	1_mono							0.00971065	F8W7Q4
FAM168A											0.105397	Q92567-3
FAM3A			significant	1_mono							0.0267549	A6QRH7
FARP2_1											0.856975	H7C3M7
FARP2					K63						0.102944	O94887-3
FBXO21											0.715025	H0YIE9
FBXO3											0.57287	E9PJM3
FBXO30			significant	2_K63+Br	K63		Br				0.000373445	Q8TB52
FCHO2											0.183115	Q0JRZ9
FOXF1								K63			0.195328	Q12946
FTL											0.395303	P02792
FYB1											0.213436	O15117
GADD45GIP1											0.472591	Q8TAE8
GBE1											0.276551	Q04446
GCAT			significant	2_K63+Br							0.0170354	O75600
GGA1	GAT	Ub-binding GO:0043130;						Br			0.379382	Q9UJY5-4	iuucd
GGA3	GAT	Ub-binding GO:0043130;	significant	2_K63+Br	K63		Br				8.30009e-06	Q9NZ52	iuucd
GIGYF2											0.194594	Q6Y7W6
GLA											0.628159	A0A6Q8PFA9
GLG1											0.628159	Q92896
GLIS3			significant	1_mono	K63						0.0279985	Q8NEA6
GPC1											0.971149	P35052
GRIPAP1											0.0532699	Q4V328
GTF2H3											0.814328	F5H6X0
GTF2I											0.0914089	P78347-2
GTF2IRD1											0.382282	E9PFE2
GTF3C1			significant	1_mono	K63						0.0419114	Q12789-3
GTPBP6											0.940607	O43824
GTSE1											0.998271	Q9NYZ3
HADHA											0.0687129	H0YFD6
HADHB			significant	1_mono							0.0256772	P55084
HBS1L			significant	2_K63+Br							0.000423532	Q9Y450-4
HDAC1											0.282489	Q13547
HDAC2											0.484186	Q92769
HDAC7											0.215653	J3KPH8
HERC1											0.915353	Q15751
HERC2	ZnF_other				K63		Br				0.0639712	O95714	iuucd
HERC4											0.0597408	Q5GLZ8-3
HGS	VHS;UIM;DUIM	Ub-binding GO:0043130;	significant	2_K63+Br	K63		Br				6.47854e-08	O14964	iuucd
HIP1	ANTH		significant	2_K63+Br	K63	Br	Br	Br			1.3751e-06	O00291	DOI: 10.7554/eLife.72583
HLA-C											0.465053	A0A140T9B3
HMGCL			significant	1_mono			K48				0.0175185	P35914
HSBP1											0.116938	O75506
HTRA2					K63						0.20383	A0A0C4DG44
HUWE1	UBA		significant	2_K63+Br	K63		Br				5.57833e-09	Q7Z6Z7-2	iuucd
ID1											0.144133	P41134
IKBIP											0.317724	Q70UQ0-4
IKBKB											0.140975	O14920
IKBKG	UBAN;ZnF_other;UBA	linear_Ub-binding GO:1990450;	significant	2_K63+Br							0.00176785	C9J2V2	iuucd
IMMT											0.140817	B9A067
IMPACT					K48						0.365949	A0A3B3ITH3
INTS14			significant	1_mono							0.000653956	H3BRY6
IQGAP3			significant	3_K63	K63						0.0220759	Q86VI3
ITCH											0.28895	A0A590UK44
ITSN1	SH3		significant	2_K63+Br	K63		Br				8.63286e-12	Q15811-8	iuucd
ITSN2	SH3		significant	2_K63+Br	K63		Br	K63			3.62053e-15	Q9NZM3-2	iuucd
JPH1											0.527622	Q9HDC5
KANK2								K63			0.672229	Q63ZY3-3
KATNAL2			significant	3_K63	K63			K63			4.82445e-17	K7EM02
KCMF1			significant	2_K63+Br			K48		Ub3		1.0035e-06	Q9P0J7
KCTD10											0.416692	Q9H3F6
KEAP1											0.0816375	Q14145
KHNYN			significant	2_K63+Br			Br				0.00297567	O15037
KIAA0586									Ub3		0.102438	G3V4J0
KIF21B	Beta-Prp		significant	4_K48+Br	K48				Ub3		3.01837e-05	O75037-3	iuucd
KIF22			significant	1_mono							0.0454383	Q14807
KIFC3					K63		Br				0.197644	B7Z896
KLHDC3											0.759392	Q9BQ90
KLHL28											0.627617	J3KNY7
KMT2D											0.276551	A0A8I5KSG1
LACTB			significant	1_mono							0.0345637	P83111
LANCL1			significant	1_mono							3.90085e-06	O43813
LANCL2			significant	1_mono							0.00065984	Q9NS86
LLGL1			significant	1_mono							0.0217965	Q15334
LRR1			significant	1_mono							0.00106833	Q96L50
LRRC41											0.551932	A0A087WTI9
LRSAM1			significant	1_mono							0.000940373	Q6UWE0
LSM4			significant	2_K63+Br							0.00581444	V9GZ56
MADD											0.636099	A0A0A0MRB5
MAP2K5											0.499832	Q13163-4
MAP3K7		Ub-binding GO:0043130;	significant	2_K63+Br	K63		Br	K63			3.46029e-10	O43318
MAP3K7_1		Ub-binding GO:0043130;	significant	2_K63+Br	K63		Br	K63			4.11542e-08	O43318-2
MAP7											0.739763	Q14244
MAP7D1											0.172886	D3DPS3
MAP7D3											0.745002	Q8IWC1
MAPKAP1			significant	2_K63+Br							7.81997e-07	Q9BPZ7-3
MBNL1			significant	2_K63+Br					Ub3		4.38978e-06	Q9NR56-6
MED1			significant	1_mono							0.0420836	Q15648
MED20											0.71899	Q9H944
MED9											0.36174	Q9NWA0
METTL13			significant	3_K63	K63			K63			0.001914	Q8N6R0-3
MFF											0.698134	Q9GZY8-2
MIB2			significant	2_K63+Br		Br	Br	Br			0.00157468	Q96AX9
MICOS13											0.452093	A0A140TA86
MICU1											0.250685	A0A0U1RRK1
MINDY1	MIU		significant	4_K48+Br	K48			Br	Ub3		4.10791e-06	Q8N5J2	iuucd
MINDY3	MIU		significant	2_K63+Br							0.000456414	Q9H8M7	iuucd
MLLT11											0.739763	Q13015
MNAT1											0.849678	H0YJ92
MOCOS											0.508788	Q96EN8
MORC2			significant	1_mono							0.0386309	Q9Y6X9-2
MORC3			significant	2_K63+Br				Br			0.000123905	Q14149
MPC1											0.977039	Q5TI65
MRM2											0.383707	Q9UI43
MRPL10									Ub3		0.290764	Q7Z7H8
MRPL12			significant	2_K63+Br					Ub3		0.00208443	P52815
MRPL18											0.0560447	Q9H0U6
MRPL21			significant	1_mono	K48						0.0165207	Q7Z2W9
MRPL38			significant	2_K63+Br							0.0409032	Q96DV4
MRPL40											0.390396	Q9NQ50
MRPS12											0.396598	O15235
MRPS16			significant	1_mono							0.0249279	Q9Y3D3
MRPS2			significant	1_mono							0.000365608	Q9Y399
MRPS22			significant	1_mono							0.000199815	A0A7P0MKV3
MRPS23			significant	1_mono							3.79837e-05	Q9Y3D9
MRPS25			significant	1_mono							0.0434465	P82663
MRPS28			significant	1_mono							0.0058832	Q9Y2Q9
MRPS7			significant	1_mono							0.00283394	J3QLS3
MRPS9											0.484186	P82933
MSANTD4											0.101883	Q8NCY6
MTCH1											0.479494	H0Y8C3
MTERF4											0.362667	Q7Z6M4
MTMR14			significant	2_K63+Br							0.0110524	Q8NCE2-3
MTO1											0.325846	Q9Y2Z2-6
MVB12A		Ub-binding GO:0043130;	significant	2_K63+Br	K63						0.00202337	E9PQA6
MYL1											0.66206	P05976-2
MYO6_1			significant	2_K63+Br	K63		Br	K63			1.0754e-11	A0A0A0MRM8
MYO6											0.640426	Q9UM54-6
N4BP1	CoCUN	Ub-binding GO:0043130;	significant	2_K63+Br	K63		Br	K63			4.84947e-08	O75113	DOI: 10.3390/biom9070284
NBR1	UBA	Ub-binding GO:0043130;									0.895792	Q14596	iuucd
NCAPG2											0.22129	H0Y6U5
NCOR2			significant	1_mono							0.00556792	C9JE98
NDUFB9											0.500448	E9PH64
NDUFS2			significant	1_mono							0.0110429	O75306-2
NEK9			significant	1_mono							0.00537901	A0A7I2V5R1
NEU1											0.0918737	Q99519
NGLY1			significant	4_K48+Br	K48		K48	Br	Ub3		5.57348e-12	Q96IV0
NIPSNAP1			significant	2_K63+Br							0.0164742	Q9BPW8
NIPSNAP2			significant	1_mono							0.000197698	O75323
NOSIP			significant	3_K63			K48				0.0131885	Q9Y314
NPFFR1											0.450349	Q9GZQ6
NPLOC4	ZnF_NZF	Ub-binding GO:0043130;	significant	4_K48+Br	K48			Br			1.9478e-14	Q8TAT6	iuucd
NPRL3											0.622757	Q12980
NR2F1			significant	2_K63+Br							0.0170354	P10589
NSFL1C	UBA	Ub-binding GO:0043130;	significant	4_K48+Br	K48			Br			2.91038e-15	Q9UNZ2	iuucd
NUP155											0.793462	E9PF10
NUP37											0.34308	Q8NFH4
OPLAH			significant	3_K63							0.0296701	O14841
OSBPL2											0.0748468	A0A087WTV1
OSBPL8											0.600294	Q9BZF1-3
OTUB1		Ub-binding GO:0043130;	significant	4_K48+Br							0.000157776	Q96FW1	DOI: 10.1038/nature10911
OTUD4			significant	2_K63+Br	K63		Br				6.89763e-09	Q01804
OTUD4_1			significant	2_K63+Br	K63		Br				0.000299033	Q01804-5
OTUD5	UIM		significant	4_K48+Br	K48		K48				0.00573717	Q96G74-3	iuucd
OTUD7B	ZnF_A20		significant	2_K63+Br	K63		Br				3.88206e-08	Q6GQQ9	iuucd
P3H2			significant	2_K63+Br	K63		Br				2.23984e-05	Q8IVL5-2
PABIR2			significant	2_K63+Br	K63			K63			0.00997633	G1UD79
PARD3											0.352707	Q8TEW0-4
PARP10	UIM		significant	2_K63+Br	K63	Br	Br	Br		Ub3	2.05048e-08	E9PK67	DOI: 10.1074/jbc.M114.556340
PARP2											0.855662	H0YH02
PBK			significant	1_mono							0.000676165	Q96KB5
PCBP2			significant	2_K63+Br					Ub3		2.0972e-12	Q15366-5
PCBP2_1			significant	4_K48+Br			K48				0.0273025	H3BRU6
PCIF1											0.152017	Q9H4Z3
PDCD6			significant	2_K63+Br							0.0127172	O75340
PDCD6IP			significant	2_K63+Br	K63		Br	K63			4.6315e-09	Q8WUM4-2
PDE12			significant	4_K48+Br	K48		K48				4.18253e-09	Q6L8Q7
PDPK1											0.194594	E9PER6
PEF1											0.215276	Q9UBV8
PEG10											0.844719	A0A087WX23
PEX16			significant	1_mono							0.0197606	E9PMM3
PFAS			significant	1_mono							0.000106498	O15067
PHF10											0.622757	Q8WUB8-3
PHLDA2											0.57287	Q53GA4
PIH1D1											0.855532	Q9NWS0
PIK3C2B			significant	2_K63+Br	K63		Br				1.61774e-07	O00750
PISD											0.499832	Q9UG56
PITPNA											0.197427	I3L4H1
PNKD											0.643314	Q8N490-2
PNPLA6			significant	2_K63+Br							0.045425	A0A384DVU0
POLE2											0.867615	P56282
POLRMT											0.106087	O00411
POMK											0.705096	A0A6Q8PFG8
PPP1R10											0.280426	Q96QC0
PPP1R7			significant	1_mono			K48				6.90475e-05	Q15435
PPP2CA	UIM		significant	1_mono							0.0303846	P67775	iuucd
PPP2CB			significant	1_mono							0.0156015	P62714
PPP2R1B											0.653644	P30154-4
PPP2R2D					K48		K48				0.180347	Q66LE6
PPP2R3B											0.104925	A0A0G2JNR6
PPP6R3											0.144621	Q5H9R7-5
PRDX4											0.165081	Q13162
PRKAA2	UBA										0.414353	P54646	iuucd
PRKAR1B			significant	2_K63+Br							0.00467336	H7BYW5
PRKCI			significant	2_K63+Br							0.000490344	P41743
PRKCZ											0.695513	Q05513
PRMT5			significant	1_mono							0.00189853	O14744
PRMT7											0.552527	Q9NVM4
PRPF38A			significant	4_K48+Br	K48		K48				0.0162643	Q8NAV1
PRPS2			significant	1_mono							0.0193198	P11908
PRSS23			significant	3_K63	K63			K63			0.0266959	O95084
PSIP1											0.0945948	O75475
PSMD4	UIM		significant	4_K48+Br	K48						4.72892e-06	P55036	iuucd
PTPN23			significant	2_K63+Br	K63		Br				4.63423e-10	Q9H3S7
QSOX2			significant	1_mono					Ub2		0.000301067	Q6ZRP7
RAB3GAP2											0.111252	A0A8I5KWJ9
RABEP1			significant	2_K63+Br							0.00367743	Q15276
RABEP1_1			significant	2_K63+Br							0.000273396	Q15276-2
RABEP2											0.793462	Q9H5N1
RABGEF1	ZnF_A20										0.557859	E9PFK9	iuucd
RAD23A	UBA	Ub-binding GO:0043130;	significant	4_K48+Br	K48		K48	Br			8.63286e-12	P54725	iuucd
RAD23B	UBA	Ub-binding GO:0043130;	significant	4_K48+Br	K48		K48	Br			1.03274e-13	P54727	iuucd
RAMAC											0.521158	Q9BTL3
RAP1GDS1											0.639184	P52306-4
RASIP1											0.0721924	Q5U651
RASSF8			significant	2_K63+Br							0.0492883	Q8NHQ8
RBCK1	ZnF_NZF	Ub-binding GO:0043130;	significant	2_K63+Br							0.000628739	Q9BYM8	iuucd
RBMS2											0.165256	Q15434
RCHY1			significant	1_mono							0.0170354	Q96PM5
RCOR1			significant	1_mono							0.024957	Q9UKL0
RECQL			significant	3_K63	K63				Ub2		0.0204781	P46063
RELCH			significant	1_mono				K63			0.00175959	A0A2R8Y566
REPIN1											0.958235	E7EVL6
RFC1			significant	2_K63+Br		Br	Br	Br			0.00037434	P35251-2
RFWD3											0.263293	Q6PCD5
RHBDD3	UBA		significant	2_K63+Br							0.000968128	Q9Y3P4	iuucd
RHOF											0.714684	Q9HBH0
RHOG			significant	1_mono							0.000682105	P84095
RIF1											0.357533	Q5UIP0
RIOK1											0.920479	Q9BRS2
RIOK3			significant	4_K48+Br							0.00145757	B4E1Q4
RIPK2			significant	2_K63+Br							0.0302822	O43353-2
RNF114	UIM		significant	4_K48+Br	K48						0.0108992	Q9Y508	DOI: 10.1042/BJ20070995
RNF115	ZnF_other										0.421679	Q9Y4L5	iuucd
RNF126	ZnF_A20		significant	1_mono							0.0175208	Q9BV68	iuucd
RNF138											0.383707	Q8WVD3
RNF166	UIM										0.895792	Q96A37	iuucd
RNF168	MIU;UMI	Ub-binding GO:0043130;	significant	2_K63+Br	K63						0.000363087	Q8IYW5	iuucd
RNF169	UMI;MIU		significant	2_K63+Br	K63		Br				5.82889e-05	Q8NCN4	DOI: 10.7554/eLife.23872
RNF213			significant	1_mono	K63						0.00118071	A0A0A0MTR7
RNF216	CUE	Ub-binding GO:0043130;	significant	2_K63+Br	K63		Br				0.000183627	Q9NWF9	DOI: 10.1016/j.molcel.2021.12.005
RNF31	ZnF_NZF;UBA	linear_Ub-binding GO:1990450;Ub-binding GO:0043130	significant	2_K63+Br	K63						1.8168e-07	Q96EP0	iuucd
RPL23			significant	1_mono							4.15107e-05	P62829
RPL24			significant	1_mono							2.16383e-06	C9JXB8
RPL39P5			significant	1_mono							0.00533788	Q59GN2
RPP30								K63			0.193896	P78346
RPS14			significant	1_mono							0.0110429	P62263
RPS15											0.215276	P62841
RPS23			significant	1_mono							0.0153189	P62266
RPS27A			significant	4_K48+Br	K48						0.000676165	P62979
RPS29											0.698134	A0A2R8Y851
RPS3											0.433971	E9PJN9
RTF2					K48						0.383707	A0A0A0MQR2
SAMM50											0.508928	Q9Y512
SART1			significant	1_mono							0.000265234	O43290
SCAF1					K63						0.277271	Q9H7N4
SDC1			significant	1_mono						Ub2	0.0378047	P18827
SDC2											0.260267	E5RJB8
SDC4			significant	1_mono							0.0374533	P31431
SDCBP	other										0.598012	O00560-2	DOI: 10.1074/jbc.M111.262402
SDR39U1											0.311729	Q9NRG7
SEC23B											0.769385	A0A2R8YFH5
SF3B5			significant	1_mono							8.85708e-06	Q9BWJ5
SHARPIN	ZnF_NZF	Ub-binding GO:0043130;	significant	2_K63+Br	K63						2.10527e-05	Q9H0F6	iuucd
SHKBP1											0.745002	M0R2P6
SHROOM3											0.104925	A0A2R8Y5P9
SLC25A40			significant	2_K63+Br			Br				0.000398009	Q8TBP6
SLC30A9							K48	K63			0.141942	Q6PML9
SLC31A1											0.254997	O15431
SLC9A3R2									Ub2		0.165256	Q15599
SLFN5											0.821044	Q08AF3
SLX9											0.0785395	Q9NSI2
SMU1	Beta-Prp		significant	1_mono			K48				0.00467336	Q2TAY7	iuucd
SNF8			significant	1_mono							0.00465403	Q96H20
SPATA2			significant	2_K63+Br	K63		Br				5.10207e-07	Q9UM82
SPOCK1			significant	1_mono							0.0179539	A0A0A0MQX7
SPRTN	ZnF_UBZ	Ub-binding GO:0043130;	significant	2_K63+Br							0.0434465	Q9H040	iuucd
SQSTM1	UBA	Ub-binding GO:0043130;	significant	1_mono							0.000101466	Q13501	iuucd
SQSTM1_1	UBA	Ub-binding GO:0043130;									0.277271	Q13501-2	iuucd
SREK1IP1			significant	1_mono							0.0193198	Q8N9Q2
SRP14											0.744194	P37108
SRP9											0.0639712	P49458
SRSF7											0.436195	A0A0B4J1Z1
SRSF8			significant	1_mono							0.00467192	Q9BRL6-2
SRXN1											0.215653	Q9BYN0
STAM	SH3;VHS;UIM	Ub-binding GO:0043130;	significant	2_K63+Br	K63		Br	K63			1.46189e-09	Q92783	iuucd
STAM2	SH3;VHS;UIM	Ub-binding GO:0043130;	significant	2_K63+Br	K63		Br	K63			1.69371e-11	O75886	iuucd
STON2			significant	2_K63+Br	K63		Br				1.27546e-08	H0YJ05
STRADB			significant	3_K63	K63						0.00222819	C9JSU7
SUCLG1											0.815784	P53597
SUMF1			significant	1_mono	K48		K48			Ub2	0.00441702	Q8NBK3-2
SUZ12			significant	1_mono							0.0170354	J3QQW9
SYDE1											0.130167	M0R101
SYPL1			significant	1_mono							0.000111323	A0A0U1RQT9
TAB1			significant	2_K63+Br	K63		Br	K63			3.55585e-09	Q15750
TAB2	ZnF_NZF;CUE	Ub-binding GO:0043130;	significant	2_K63+Br	K63		Br	K63			1.79902e-09	Q9NYJ8	iuucd
TAB2_1	ZnF_NZF;CUE	Ub-binding GO:0043130;	significant	2_K63+Br			Br				1.17503e-05	U3KQR0	iuucd
TAB3	ZnF_NZF;CUE	Ub-binding GO:0043130;	significant	2_K63+Br	K63		Br	K63			2.34468e-10	Q8N5C8	iuucd
TAF6L			significant	1_mono				K63			0.0296701	Q9Y6J9
TAX1BP1	ZnF_UBZ		significant	1_mono							0.00964061	Q86VP1-2	iuucd
TBC1D15			significant	3_K63							0.0127172	Q8TC07-2
TBC1D17											0.195328	M0R2L2
TBC1D2					K48		K48				0.10646	Q9BYX2-3
TBK1											0.073753	Q9UHD2
TCEAL1							K48				0.227554	Q15170
TDP1											0.57287	G3V2F4
TEDC1			significant	1_mono							0.00106172	Q86SX3-2
TENT4A											0.193355	A0A0X1KG68
TFDP1											0.16844	Q5JSB5
TGFB1											0.225764	A0A499FJK2
THYN1			significant	1_mono							0.00229163	Q9P016
TK1											0.244392	P04183
TK2											0.740654	O00142-6
TMEM126B											0.0848896	Q8IUX1-4
TMEM160			significant	1_mono							0.0150241	Q9NX00
TMX3			significant	4_K48+Br	K48						0.00467336	Q96JJ7
TNIP2	UBAN;UBA		significant	2_K63+Br	K63						0.00691693	D6RGJ2	iuucd
TNK1											0.0529378	Q13470-2
TNNC1			significant	2_K63+Br	K63		Br	K63			0.000365608	P63316
TOLLIP	other;CUE	Ub-binding GO:0043130;	significant	2_K63+Br	K63		Br	K63			1.03135e-12	Q9H0E2	iuucd
TOM1	VHS;GAT	Ub-binding GO:0043130;	significant	3_K63							0.0181934	O60784	iuucd
TOM1_1	VHS;GAT	Ub-binding GO:0043130;	significant	2_K63+Br	K63		Br				5.57833e-09	O60784-2	iuucd
TOM1L1	GAT	Ub-binding GO:0043130;	significant	2_K63+Br	K63		Br	K63			3.01837e-05	O75674-2	iuucd
TOM1L2	VHS;GAT	Ub-binding GO:0043130;	significant	1_mono	K63						0.000141053	Q6ZVM7	iuucd
TOP1MT			significant	4_K48+Br	K48			Br			2.10527e-05	Q969P6-2
TOP2B											0.630947	Q02880
TOR1AIP2			significant	2_K63+Br							0.0286785	Q9H496
TOR4A											0.260711	Q9NXH8
TP53BP2	SH3										0.439439	Q13625	iuucd
TPD52											0.715025	H0YC42
TRAF2					K63						0.157383	Q12933-3
TRAF4			significant	1_mono							0.043157	Q9BUZ4
TRAFD1			significant	4_K48+Br	K48			Br			6.73491e-10	O14545
TRAPPC2L			significant	2_K63+Br				Br			0.045691	A0A0B4J294
TRIM26											0.135598	Q12899
TRIM27			significant	2_K63+Br	K63		Br				0.00345445	P14373
TRIM32		Ub-binding GO:0043130;	significant	2_K63+Br	K63		Br			Ub3	2.41291e-12	Q13049
TRIP4											0.715025	Q15650
TRMT2A											0.374957	F2Z2W7
TRMU											0.600294	A0A2R8Y4R7
TRPT1			significant	1_mono							0.00471119	Q86TN4
TSG101	UBC-like_UBD_UEV	Ub-binding GO:0043130;	significant	2_K63+Br	K63		Br				5.08325e-05	Q99816	iuucd
TUBA4A											0.142037	P68366-2
TUBAL3											0.620256	A6NHL2-2
TWNK										Ub2	0.507743	Q96RR1-3
TXNDC15			significant	1_mono	K48						6.96483e-05	H0Y997
TYSND1											0.219033	Q2T9J0
UBA52			significant	1_mono							0.00698868	M0R2S1
UBAC1	UBA		significant	3_K63	K63						0.000612366	Q9BSL1	iuucd
UBAC2	UBA										0.0607394	Q8NBM4	iuucd
UBAP1	UBA	Ub-binding GO:0043130;	significant	2_K63+Br	K63		Br				7.66329e-05	Q9NZ09-2	iuucd
UBE2D1	UBD_UBC										0.610856	A0A087WW00	iuucd
UBE2D2	UBD_UBC										0.34308	P62837	iuucd
UBE3A			significant	4_K48+Br	K48						3.11804e-07	Q05086-2
UBFD1			significant	1_mono							6.45335e-05	O14562
UBL7	UBA		significant	4_K48+Br	K48						6.05791e-06	Q96S82	iuucd
UBQLN1	UBA		significant	1_mono							0.000252022	Q9UMX0	iuucd
UBQLN2	UBA										0.386794	Q9UHD9	iuucd
UBQLN4	UBA										0.158542	Q9NRR5	iuucd
UBR4			significant	2_K63+Br		Br	Br	Br			1.27132e-07	Q5T4S7-3
UBR5		Ub-binding GO:0043130;									0.0836998	O95071-2
UBXN1	UBA	Ub-binding GO:0043130;	significant	4_K48+Br	K48		K48				1.92976e-08	Q04323	iuucd
UBXN2B		Ub-binding GO:0043130;	significant	4_K48+Br							0.00442797	Q14CS0
UBXN6			significant	4_K48+Br	K48			Br			2.97539e-06	Q9BZV1
UBXN7	UIM;UBA	Ub-binding GO:0043130;	significant	4_K48+Br	K48			Br			1.51993e-12	O94888	iuucd
UCHL5			significant	4_K48+Br	K48		K48				2.66915e-08	Q9Y5K5-2
UFD1			significant	4_K48+Br	K48		K48	Br			1.26568e-12	Q92890
UGP2											0.141942	A0A7I2YQ74
UHRF1			significant	2_K63+Br	K63		Br				1.0035e-06	A0A087WVR3
UIMC1	UIM		significant	2_K63+Br	K63		Br				1.36391e-07	Q96RL1	iuucd
ULK3											0.314275	Q6PHR2-2
UQCRQ											0.56247	O14949
USP11			significant	1_mono			K48	K63			9.13566e-07	G5E9A6
USP13_1	UBA	Ub-binding GO:0043130;									0.138495	H7C502	iuucd
USP13	UBA	Ub-binding GO:0043130;									0.289107	Q92995	iuucd
USP15			significant	1_mono							0.0158267	Q9Y4E8
USP19			significant	1_mono	K48			Br			4.73829e-07	O94966-6
USP25	UIM;DUIM;UBA	Ub-binding GO:0043130;	significant	4_K48+Br	K48			Br		Ub3	1.3458e-06	Q9UHP3	iuucd
USP3	ZnF_UBP		significant	2_K63+Br							7.94992e-06	Q9Y6I4	iuucd
USP37	UIM		significant	2_K63+Br							0.00159469	Q86T82	iuucd
USP4			significant	1_mono				K63			0.042353	Q13107
USP48			significant	2_K63+Br		Br	Br	Br			0.00480432	Q86UV5
USP5	ZnF_UBP;UBA	Ub-binding GO:0043130;	significant	2_K63+Br							6.72528e-06	P45974	iuucd
USP7	USP		significant	2_K63+Br	K63		Br				1.35682e-08	Q93009	iuucd
USP8											0.0600435	P40818-2
VANGL1											0.194594	Q8TAA9-2
VCP	other		significant	4_K48+Br				Br			0.044161	C9JUP7
VCP_1	other		significant	4_K48+Br	K48			Br			0.00065984	A0A7P0T8A3
VCP_2	other		significant	4_K48+Br	K48			Br			1.9478e-14	A0A7P0TAW3
VPS16											0.979822	Q9H269-2
VPS25											0.228819	Q9BRG1
VPS28		Ub-binding GO:0043130;	significant	2_K63+Br	K63		Br				0.000365608	Q9UK41
VPS36	PH_GLUE	Ub-binding GO:0043130;	significant	1_mono							0.0216714	Q86VN1	iuucd
VPS37A			significant	2_K63+Br	K63		Br				5.10207e-07	Q8NEZ2
VPS37B			significant	2_K63+Br	K63		Br				4.55358e-08	Q9H9H4
VPS37C			significant	2_K63+Br	K63		Br				0.000211811	F5H4Q5
WDR54											0.493915	Q9H977-4
WDR6											0.288873	A0A087X295
WDR77											0.0927948	Q9BQA1
WRNIP1	ZnF_UBZ										0.0600435	Q96S55-2	iuucd
WWC1											0.106902	Q8IX03
XIAP	UBA		significant	1_mono	K63						0.00472413	P98170	iuucd
YME1L1			significant	1_mono							0.0434465	Q96TA2-3
YOD1	ZnF_other		significant	4_K48+Br							0.00422178	Q5VVQ6	iuucd
ZCCHC14											0.268187	A0A590UJW6
ZFAND2B	UIM	Ub-binding GO:0043130;	significant	2_K63+Br	K48			Br			0.00152382	E9PFU9	iuucd
ZFAND5	ZnF_A20										0.379382	O76080	iuucd
ZFAND6	ZnF_A20										0.507964	Q6FIF0-2	iuucd
ZFYVE16			significant	2_K63+Br	K63		Br				1.70456e-07	Q7Z3T8
ZNF146											0.228819	Q15072
ZNF787											0.34308	Q6DD87
ZWILCH			significant	2_K63+Br							0.00128001	H3BSG1

## Sheet: NEM
Gene name	UBDs	Ub-binding GO class	modF significance	Chain-type enrichment cluster	K48 vs K63 preference	Br specific	Br vs K48 Ub3 preference	Br vs K63 Ub3 preference	K48 length preference	K63 length preference	modF adj.P.Val	identifier	UBD source
ACTB									Ub2		0.0753379	C9JUM1
ACTL8			significant	2_K63+Br							1.1407e-05	Q9H568
ANKRD13A	UIM		significant	2_K63+Br					Ub3		3.38363e-12	Q8IZ07	iuucd
ANKRD13B	UIM		significant	2_K63+Br					Ub3		7.33603e-09	Q86YJ7	iuucd
ANKRD13D	UIM		significant	2_K63+Br							1.13561e-11	Q6ZTN6	iuucd
APPL1			significant	2_K63+Br					Ub3		2.23616e-05	Q9UKG1
ATF7											0.368293	P17544-4
ATXN3	other;UIM		significant	4_K48	K48		K48	Br	Ub3	Ub3	3.72172e-10	F5H211	iuucd
B4GALT7			significant	1_mono+K48_2					Ub2		0.0410243	H0Y9D6
BABAM1			significant	3_K63	K63		Br	K63			0.000218041	Q9NWV8
BIRC2	UBA	Ub-binding GO:0043130;	significant	2_K63+Br							0.0289037	Q13490	iuucd
BIVM-ERCC5			significant	1_mono+K48_2	K48		K48		Ub3		0.00077552	R4GMW8
C18orf25											0.27095	Q96B23-2
CARD16			significant	1_mono+K48_2	K48						0.00630111	Q5EG05-2
CARD19											0.466676	Q96LW7-2
CBX5											0.407301	P45973
CCDC50	MIU		significant	2_K63+Br	K63				Ub3	Ub3	3.89552e-10	Q8IVM0	DOI: 10.1038/s41422-020-0362-1
CCDC93									Ub2		0.0593207	Q567U6
CDC20			significant	1_mono+K48_2			K48				0.0355614	Q12834
CDCA3			significant	1_mono+K48_2	K48		K48		Ub3		0.00647325	J3KMY0
CDK17											0.0960876	F5H6Z0
CERS2			significant	1_mono+K48_2					Ub2		0.00185062	Q96G23
CHCHD3											0.974851	C9JRZ6
CHRAC1			significant	1_mono+K48_2					Ub2		0.00117959	Q9NRG0
CLNS1A			significant	1_mono+K48_2					Ub2		0.0212429	P54105
COX17									Ub3		0.104811	Q14061
CPSF1			significant	1_mono+K48_2	K48						0.0447242	Q10570
CSRP2											0.14085	Q16527
CTNNB1											0.649075	A0A2R8Y804
DCUN1D1	UBA		significant	3_K63			K48				0.0132389	Q96GG9	iuucd
DDI2	UIM	Ub-binding GO:0043130;	significant	5_K48+Br				Br			0.0158154	Q5TDH0	DOI: 10.1038/srep30443
DIABLO							Br				0.10004	Q9NR28-2
DNAJB2	UIM;DUIM	Ub-binding GO:0043130;	significant	2_K63+Br							0.000768746	P25686	iuucd
EME2			significant	1_mono+K48_2					Ub2		0.046669	A4GXA9-2
EPN1	UIM		significant	2_K63+Br	K63		Br		Ub3		8.34133e-13	Q9Y6I3	iuucd
EPN2	UIM		significant	2_K63+Br	K63		Br		Ub3		4.31392e-11	O95208-2	iuucd
EPN2_1	UIM		significant	3_K63	K63				Ub2		0.000109145	I3L356	iuucd
EPN3	UIM		significant	2_K63+Br	K63		Br		Ub3		1.00696e-08	D6RFG3	iuucd
EPS15	UIM;DUIM		significant	2_K63+Br					Ub3		1.21489e-14	P42566	iuucd
EPS15L1_1	other;UIM		significant	2_K63+Br	K63		Br		Ub3		2.10828e-13	M0QY01	iuucd
EPS15L1	other;UIM		significant	2_K63+Br	K63		Br		Ub3		4.80292e-13	Q9UBC2-2	iuucd
ERC1											0.483976	G8JLD3
ETF1											0.49148	P62495
EXO5			significant	4_K48	K48		K48				3.4456e-05	Q9H790
FAF1	UBA	Ub-binding GO:0043130;	significant	5_K48+Br	K48		K48	Br	Ub3		7.5065e-06	Q9UNN5	iuucd
FARP2											0.94616	O94887-3
FCHO2			significant	3_K63	K63						0.000500622	Q0JRZ9
GADD45GIP1			significant	1_mono+K48_2					Ub2		0.0205536	Q8TAE8
GAR1							K48				0.82103	Q9NY12-2
GGA3	GAT	Ub-binding GO:0043130;	significant	2_K63+Br		Br	Br	Br			0.0191188	Q9NZ52-2	iuucd
GNB4	Beta-Prp										0.156515	A0A6Q8PG88	iuucd
GTF2H4											0.412501	Q92759
GTF3C3									Ub2		0.10469	Q9Y5Q9
HGS	VHS;UIM;DUIM	Ub-binding GO:0043130;	significant	3_K63	K63		Br	K63	Ub3	Ub3	4.09759e-09	O14964	iuucd
HNRNPA0			significant	1_mono+K48_2					Ub2		7.62068e-05	Q13151
HPS6									Ub3		0.267025	Q86YV9
HSF1							K48				0.0764355	E9PMQ6
HUWE1	UBA				K63						0.110634	Q7Z6Z7	iuucd
HUWE1_2	UBA		significant	2_K63+Br			Br		Ub2		8.19178e-06	A0A087X1S3	iuucd
HUWE1_1	UBA		significant	2_K63+Br					Ub3	Ub3	1.11328e-10	Q7Z6Z7-2	iuucd
IKBKB			significant	4_K48	K48		K48				0.000165768	O14920
IKBKG	UBAN;ZnF_other;UBA	linear_Ub-binding GO:1990450;	significant	4_K48	K48		K48				0.0032085	C9J2V2	iuucd
IMMT											0.312636	B9A067
INO80B-WBP1			significant	1_mono+K48_2					Ub2		0.00143161	J3KQ70
ITSN1	SH3		significant	3_K63	K63		Br		Ub3		3.17892e-11	Q15811-8	iuucd
ITSN2	SH3		significant	3_K63	K63		Br		Ub3		2.06686e-11	Q9NZM3-2	iuucd
KATNAL2			significant	5_K48+Br	K48			Br	Ub3		1.08759e-07	K7EPQ6
KDSR											0.184589	Q06136
KEAP1			significant	1_mono+K48_2					Ub2		0.000165768	Q14145
KRT72											0.731118	CON
LACTB			significant	1_mono+K48_2	K48			Br			0.0136544	H0YNN5
LAMC1											0.13672	P11047
LAMTOR1									Ub2		0.192603	Q6IAA8
LETMD1			significant	1_mono+K48_2					Ub2		0.042984	H0YHF4
MAP2K5											0.149895	H7BZL1
MAP3K7		Ub-binding GO:0043130;	significant	3_K63	K63		Br	K63			3.67726e-06	O43318-2
MAP7											0.0824511	Q14244
MAPK14			significant	1_mono+K48_2	K48		K48		Ub3		0.0106281	Q16539-2
MIA3			significant	1_mono+K48_2					Ub2		0.026647	Q5JRA6
MICU2							K48				0.0854082	Q8IYU8
MINDY1	MIU		significant	5_K48+Br	K48		K48	Br	Ub3		8.89631e-06	Q8N5J2	iuucd
MINDY2	MIU		significant	4_K48	K48		K48		Ub3		0.00313546	Q8NBR6-2	DOI: 10.1016/j.molcel.2021.08.024
MINDY3	MIU		significant	2_K63+Br					Ub3		0.00884623	Q9H8M7	iuucd
MORC3			significant	5_K48+Br	K48	Br	Br	Br	Ub3		2.23919e-09	Q14149
MRPL1			significant	1_mono+K48_2					Ub2		0.00270772	Q9BYD6
MRPL38											0.157332	Q96DV4
MTUS2			significant	3_K63	K63		Br		Ub2		0.000838467	Q5JR59
MVB12A		Ub-binding GO:0043130;					Br				0.241037	Q96EY5
N4BP1	CoCUN	Ub-binding GO:0043130;							Ub3		0.388978	O75113	DOI: 10.3390/biom9070284
NBR1	UBA	Ub-binding GO:0043130;							Ub2		0.144366	Q14596-2	iuucd
NFIC											0.103663	A0A286YEX4
NIPSNAP1			significant	1_mono+K48_2					Ub2		0.000508677	Q9BPW8
NIPSNAP2			significant	1_mono+K48_2			K48				0.000766817	O75323
NPFFR1			significant	4_K48	K48		K48	Br			1.55845e-06	Q9GZQ6
NPLOC4	ZnF_NZF	Ub-binding GO:0043130;	significant	5_K48+Br	K48		K48	Br	Ub3		1.86825e-08	Q8TAT6	iuucd
NSFL1C	UBA	Ub-binding GO:0043130;	significant	5_K48+Br	K48		K48	Br	Ub3		3.77571e-11	Q9UNZ2	iuucd
NSUN4			significant	1_mono+K48_2							0.0202256	Q96CB9
NUDCD1			significant	1_mono+K48_2	K48		K48				0.00226635	Q96RS6
NUDT9			significant	1_mono+K48_2			K48		Ub2		7.5065e-06	Q9BW91-2
NXPH3											0.784509	D6RGW2
OSBPL2			significant	1_mono+K48_2					Ub2		0.0079389	A0A087WTV1
OTUD4											0.12626	Q01804
OTUD5	UIM		significant	4_K48	K48		K48	Br	Ub3		1.17757e-08	Q96G74-3	iuucd
PARD3			significant	1_mono+K48_2							0.0307942	Q8TEW0-2
PARN											0.27966	A0A494C002
PARP10	UIM		significant	5_K48+Br		Br	Br	Br			0.000495744	E9PK67	DOI: 10.1074/jbc.M114.556340
PBX1											0.325365	H0YKH1
PDCD6IP			significant	3_K63	K63			K63	Ub2		0.000550973	Q8WUM4
PDCD6IP_1			significant	3_K63	K63			K63	Ub2		1.45314e-05	Q8WUM4-2
PDE12			significant	4_K48	K48		K48	Br	Ub2		1.11328e-10	Q6L8Q7
PDLIM2			significant	1_mono+K48_2					Ub2		0.00581688	E5RGS7
PIK3C2B			significant	2_K63+Br					Ub3		0.000165768	O00750
PLBD2											0.31513	Q8NHP8
PPP3CA			significant	4_K48	K48		K48		Ub2		0.000302545	Q08209-2
PRDX4											0.465498	Q13162
PRKCI			significant	1_mono+K48_2							0.00487751	P41743
PRKCZ											0.470418	Q05513
PRMT5			significant	1_mono+K48_2							0.0114598	O14744
PSD3									Ub2	Ub2	0.241597	E5RJ29
PSMD4_1	UIM		significant	4_K48	K48		K48	Br	Ub3		4.92818e-11	Q5VWC4	iuucd
PSMD4	UIM		significant	4_K48	K48		K48		Ub3	Ub3	1.34146e-09	P55036	iuucd
PSPH											0.0979689	C9JBI3
PTPN23			significant	2_K63+Br			Br				0.0212429	Q9H3S7
RAB30			significant	4_K48	K48		K48		Ub3		0.0355614	H0YDK7
RABEP1			significant	2_K63+Br							1.03849e-09	Q15276
RABEP2			significant	2_K63+Br							1.51161e-07	Q9H5N1
RABGEF1	ZnF_A20		significant	2_K63+Br							6.79216e-08	E9PFK9	iuucd
RAD23A	UBA	Ub-binding GO:0043130;	significant	4_K48	K48		K48	Br	Ub3		5.57484e-11	P54725	iuucd
RAD23A_1	UBA	Ub-binding GO:0043130;	significant	4_K48	K48		K48		Ub3		0.000150691	P54725-3	iuucd
RAD23B	UBA	Ub-binding GO:0043130;	significant	4_K48	K48		K48	Br	Ub3		1.70384e-10	P54727	iuucd
RBCK1	ZnF_NZF	Ub-binding GO:0043130;	significant	2_K63+Br	K63		Br		Ub3		0.000181254	Q9BYM8	iuucd
RFC1							Br				0.0637544	P35251-2
RHBDD3	UBA		significant	2_K63+Br					Ub3		0.00100111	Q9Y3P4	iuucd
RHOF									Ub2		0.100572	Q9HBH0
RIOK3			significant	4_K48	K48			Br	Ub3		1.33452e-06	B4E1Q4
RNASET2											0.461489	A0A804HJZ7
RNF114	UIM										0.19023	Q9Y508	DOI: 10.1042/BJ20070995
RNF168	MIU;UMI	Ub-binding GO:0043130;	significant	3_K63				K63			0.0111767	Q8IYW5	iuucd
RNF31	ZnF_NZF;UBA	linear_Ub-binding GO:1990450;Ub-binding GO:0043130	significant	2_K63+Br			Br		Ub3		1.12586e-11	Q96EP0	iuucd
RPL37			significant	3_K63				K63	Ub3		0.0122606	P61927
RPS15			significant	1_mono+K48_2	K48		K48				0.0385295	A0A0B4J2B4
RPS27A			significant	1_mono+K48_2					Ub2		4.32099e-05	P62979
RPS6KB1			significant	4_K48	K48		K48				0.0168799	P23443-4
RTF1			significant	1_mono+K48_2							0.0454679	Q92541
SARS2			significant	1_mono+K48_2							0.0173985	M0QWZ7
SETD7			significant	1_mono+K48_2					Ub2		0.00448994	Q8WTS6
SLC30A9			significant	1_mono+K48_2			K48				0.0202256	Q6PML9
SQSTM1	UBA	Ub-binding GO:0043130;	significant	1_mono+K48_2					Ub2		2.27679e-05	Q13501	iuucd
SQSTM1_1	UBA	Ub-binding GO:0043130;	significant	1_mono+K48_2					Ub2		0.000342874	Q13501-2	iuucd
SRP14			significant	1_mono+K48_2					Ub2		2.30764e-05	P37108
SRP9			significant	1_mono+K48_2					Ub2		5.83435e-05	P49458
STAM	SH3;VHS;UIM	Ub-binding GO:0043130;	significant	3_K63	K63		Br	K63	Ub3	Ub3	1.14532e-11	Q92783	iuucd
STAM2	SH3;VHS;UIM	Ub-binding GO:0043130;	significant	3_K63	K63			K63	Ub3	Ub3	2.51559e-09	O75886	iuucd
STON2			significant	1_mono+K48_2							0.00581688	H0YJ05
STX8			significant	1_mono+K48_2					Ub2		0.0173985	Q9UNK0
TAB2	ZnF_NZF;CUE	Ub-binding GO:0043130;	significant	3_K63	K63		Br		Ub3		5.34791e-09	Q9NYJ8	iuucd
TAF2											0.389016	Q6P1X5
TAX1BP1	ZnF_UBZ										0.0606232	Q86VP1-2	iuucd
TBC1D15									Ub3		0.0504697	Q8TC07-2
TCAF1			significant	1_mono+K48_2	K48		K48				0.000368853	Q9Y4C2-2
TCEAL1			significant	4_K48			K48		Ub3		0.0325614	Q15170
THBS2											0.0600429	A0A7I2YQ86
TIMP1											0.103663	Q5H9A7
TMED3			significant	3_K63							0.0454679	Q9Y3Q3
TMEM160											0.0667507	Q9NX00
TOLLIP	other;CUE	Ub-binding GO:0043130;	significant	3_K63	K63		Br	K63	Ub3		1.08241e-09	Q9H0E2	iuucd
TOM1	VHS;GAT	Ub-binding GO:0043130;	significant	3_K63	K63			K63	Ub3		4.02719e-08	O60784	iuucd
TPRG1L							K48		Ub3		0.0525942	Q5T0D9
TRIM26			significant	1_mono+K48_2	K48		K48				0.000739241	Q12899
TRIM32		Ub-binding GO:0043130;	significant	2_K63+Br	K63		Br		Ub2		9.10078e-06	Q13049
TSG101	UBC-like_UBD_UEV	Ub-binding GO:0043130;	significant	2_K63+Br	K63		Br			Ub3	1.44604e-05	Q99816	iuucd
TSR3											0.420539	Q9UJK0
UBA52											0.494753	M0R2S1
UBAP1	UBA	Ub-binding GO:0043130;	significant	2_K63+Br	K63		Br				0.000310853	Q9NZ09-2	iuucd
UBE3A			significant	4_K48	K48		K48		Ub3		6.61349e-07	Q05086
UBFD1			significant	4_K48	K48		K48				0.00083075	O14562
UBL7	UBA		significant	4_K48	K48		K48				0.00290621	Q96S82	iuucd
UBQLN1	UBA										0.333839	Q9UMX0	iuucd
UBQLN4	UBA										0.766074	Q9NRR5	iuucd
UBR4			significant	5_K48+Br		Br	Br	Br	Ub2		1.47241e-05	Q5T4S7-3
UBR5		Ub-binding GO:0043130;									0.485176	O95071-2
UBXN1	UBA	Ub-binding GO:0043130;	significant	4_K48	K48		K48				5.35247e-09	Q04323	iuucd
UBXN7	UIM;UBA	Ub-binding GO:0043130;	significant	4_K48	K48		K48	Br	Ub3		2.74463e-06	O94888	iuucd
UFD1			significant	4_K48	K48		K48	Br	Ub3		4.13963e-10	Q92890
UHRF1											0.941317	A0A087WVR3
UIMC1	UIM		significant	3_K63	K63			K63			0.000218041	Q96RL1	iuucd
USP15											0.559946	Q9Y4E8
USP25	UIM;DUIM;UBA	Ub-binding GO:0043130;	significant	5_K48+Br	K48		K48	Br	Ub3		1.16924e-09	Q9UHP3	iuucd
USP5	ZnF_UBP;UBA	Ub-binding GO:0043130;	significant	3_K63	K63		K48	K63		Ub3	8.99354e-07	P45974-2	iuucd
USP7	other		significant	2_K63+Br			Br				0.00730172	A0A669KBL1	iuucd
VAMP2											0.331549	J3QRU4
VANGL1											0.159633	Q8TAA9-2
VBP1											0.286304	P61758
VCP	other		significant	5_K48+Br	K48		K48	Br	Ub3		4.31392e-11	P55072	iuucd
VIM			significant	1_mono+K48_2					Ub2		0.000498435	P08670
VPS36	PH_GLUE	Ub-binding GO:0043130;									0.412512	Q86VN1	iuucd
VPS37A			significant	2_K63+Br			Br		Ub3	Ub3	2.33262e-10	Q8NEZ2-2
VPS37B			significant	2_K63+Br	K63		Br			Ub3	0.0145801	Q9H9H4
WDR5	Beta-Prp		significant	1_mono+K48_2					Ub2		0.00332033	P61964	iuucd
WDR77			significant	1_mono+K48_2					Ub2		0.00296175	Q9BQA1
WRNIP1	ZnF_UBZ										0.188196	Q96S55-2	iuucd
XIAP	UBA		significant	2_K63+Br			Br				0.00227912	P98170	iuucd
ZC3H14			significant	1_mono+K48_2	K48						0.0191188	Q6PJT7
ZFAND2B	UIM	Ub-binding GO:0043130;	significant	2_K63+Br				Br	Ub3	Ub3	3.05632e-06	E9PFU9	iuucd
ZFAND6	ZnF_A20		significant	4_K48	K48			Br			0.000527717	Q6FIF0-2	iuucd
ZRANB2			significant	2_K63+Br			Br				0.0318723	O95218-2

## Sheet: Yeast
Gene name	UBDs	Ub-binding GO class	modF significance	Chain-type enrichment cluster	K48 vs K63 preference	Br specific	Br vs K48 Ub3 preference	Br vs K63 Ub3 preference	K48 length preference	K63 length preference	modF adj.P.Val	identifier	UBD source
ACP1											0.9389	P32463
ADH3											0.458226	P07246
ADI1											0.720921	Q03677
ADP1											0.101386	P25371
AIM2											0.134556	P39721
ALD2			significant	2_K63+Br							0.00363329	P47771
ARF3											0.540318	P40994
ARP6											0.112254	Q12509
ATE1											0.463645	P16639
ATG4			significant	2_K63+Br	K63			K63			0.000293457	P53867
ATM1								K63			0.108172	P40416
ATP7					K63			K63			0.0752245	P30902
BDH1			significant	2_K63+Br							0.00751082	P39714
BFR2					K63						0.071473	Q06631
BIK1			significant	1_mono				Br			0.00551629	P11709
BIO2			significant	2_K63+Br	K63			K63	Ub2		0.00197781	P32451
BNA1			significant	2_K63+Br	K63			K63			0.000997017	P47096
BNA6			significant	2_K63+Br							0.000668035	P43619
BPH1			significant	2_K63+Br	K63			K63			3.28127e-05	P25356
BPL1			significant	2_K63+Br	K63				Ub2		9.93137e-06	P48445
BUD27											0.544914	P43573
CAD1											0.992777	P24813
CBR1											0.276172	P38626
CCR4											0.761385	P31384
CCS1			significant	2_K63+Br	K63			K63			4.97291e-06	P40202
CCW12			significant	2_K63+Br	K63						0.0210335	Q12127
CDC48		GO:0043130	significant	1_mono	K48		K48		Ub3		3.75812e-07	P25694
CDC9					K63						0.149201	P04819-2
CIA1	Prp		significant	1_mono							0.00224554	Q05583	iuucd
CRT10			significant	1_mono		Br	Br	Br			0.00830991	Q08226
CTS1											0.409812	P29029
CTT1			significant	2_K63+Br							0.00416773	P06115
CUE2	CUE	GO:0043130	significant	4_K48+Br	K63			K63			0.000349593	P36075	iuucd
CUE5	CUE	GO:0043130	significant	4_K48+Br	K63			K63			3.01909e-13	Q08412	iuucd
DCN1	UBA										0.429446	Q12395	iuucd
DDI1	UBA	GO:0043130	significant	4_K48+Br	K48		K48		Ub3	Ub3	1.37458e-10	P40087	iuucd
DET1			significant	2_K63+Br					Ub2		9.62414e-05	Q99288
DFR1			significant	2_K63+Br	K63			K63	Ub2		3.3841e-06	P07807
DOA1	PFU;Prp	GO:0043130									0.217958	P36037	iuucd
DSK2	UBA		significant	4_K48+Br	K48						2.3981e-06	P48510	iuucd
DUF1	Prp	GO:0043130	significant	2_K63+Br	K63						1.65833e-05	Q99247	iuucd
DYS1			significant	2_K63+Br				K63			0.00911344	P38791
ECI1					K48						0.243344	Q05871
ECM1			significant	2_K63+Br						Ub2	0.0337173	P39715
EDE1	UBA	GO:0043130	significant	4_K48+Br		Br	Br	Br			9.0563e-07	P34216	iuucd
ELC1			significant	1_mono	K48		K48				0.00157207	Q03071
ELO2									Ub3		0.0653094	P25358
ELP3											0.71277	Q02908
EMP46			significant	2_K63+Br	K63			K63			3.69275e-05	Q12396
EMP47			significant	2_K63+Br	K63			K63	Ub2		2.804e-07	P43555
ENT1	UIM	GO:0043130	significant	2_K63+Br	K63	Br	Br	Br	Ub2		6.93545e-06	Q12518	iuucd
ENT2	UIM		significant	4_K48+Br	K63		Br		Ub3		1.09757e-07	Q05785	iuucd
ERO1											0.630048	Q03103
ETP1	ZnF_UBP	GO:0043130	significant	4_K48+Br				K63			1.88217e-07	P38748	iuucd
FMS1											0.0870694	P50264
FOL2			significant	2_K63+Br							0.0106634	P51601
FRA1			significant	2_K63+Br	K63			K63			3.32825e-05	Q07825
FRE1											0.183177	P32791
GAL83											0.182518	Q04739
GFA1			significant	2_K63+Br							0.00132496	P14742
GGA2	GAT	GO:0043130	significant	2_K63+Br	K63						0.00316345	P38817	iuucd
GIC2											0.112841	Q06648
GIR2											0.805679	Q03768
GLC7											0.99404	P32598
GLK1			significant	2_K63+Br							0.00895249	P17709
GPI16								K63			0.0871467	P38875
GSH1			significant	2_K63+Br	K63			K63	Ub2		2.47413e-05	P32477
GTS1	UBA		significant	2_K63+Br			Br				0.00139073	P40956	iuucd
HCR1			significant	2_K63+Br	K63			K63			9.42301e-06	Q05775
HEL1											0.630048	P36113
HEM2											0.660643	P05373
HFD1											0.185184	Q04458
HIS4			significant	2_K63+Br	K63						7.30994e-06	P00815
HIS6					K63						0.395263	P40545
HMG1											0.553006	P12683
HOS1			significant	1_mono							0.0295185	Q12214
HSE1	SH3;UIM	GO:0043130	significant	4_K48+Br	K63			K63			5.44079e-12	P38753	iuucd
IST1			significant	2_K63+Br				K63			0.0023845	P53843
JJJ3											0.725043	P47138
KCS1			significant	2_K63+Br				K63			0.0017049	Q12494
KOG1	Prp	GO:0043130									0.540318	P38873	iuucd
KRE5			significant	2_K63+Br	K63		Br				0.00836177	P22023
KTR4											0.667701	P38131
LAT1			significant	2_K63+Br	K63			K63	Ub2		1.37458e-10	P12695
LDB16											0.13678	P25587
LOT5											0.182518	P34234
LPD1			significant	2_K63+Br	K63				Ub2		2.30545e-06	P09624
LSB5	VHS;GAT		significant	4_K48+Br			Br				6.53279e-05	P25369	iuucd
LTP1								K63			0.150015	P40347
LYS5			significant	2_K63+Br	K63						0.00336968	P50113
MAS2											0.156719	P11914
MDE1			significant	2_K63+Br							0.016889	P47095
MET12			significant	2_K63+Br				Br	Ub2		0.00128836	P46151
MET13											0.0752245	P53128
MGS1	ZnF_UBZ		significant	4_K48+Br	K63		Br				2.52159e-13	P40151	iuucd
MOT3											0.540749	P54785
MRN1			significant	2_K63+Br							0.0228452	Q08925
MRP51											0.117554	Q02950
MRPL9			significant	2_K63+Br							0.00183866	P31334
MRX12											0.200991	P47084
MSC7			significant	2_K63+Br							0.00376081	P38694
MSI1											0.87933	P13712
MTQ2								K63			0.62633	Q03920
MXR1											0.285864	P40029
MXR2			significant	2_K63+Br							0.00523834	P25566
NMA2			significant	2_K63+Br	K63			K63			0.021628	P53204
NOP8											0.442437	Q08287
NPL4	ZnF_other;ZnF_NZF	GO:0043130	significant	1_mono	K48		K48	Br	Ub3		2.83778e-06	P33755	iuucd
NPY1			significant	2_K63+Br							0.00237306	P53164
NTE1			significant	2_K63+Br							1.42183e-05	Q04958
NTH1											0.220485	P32356
NUM1			significant	2_K63+Br	K63				Ub2		3.9433e-08	Q00402
NUP120											0.125455	P35729
NUP84											0.72008	P52891
OST2			significant	2_K63+Br					Ub3		0.0489833	P46964
PAM17			significant	2_K63+Br							0.0477295	P36147
PAN2			significant	2_K63+Br	K63		Br				0.000910182	P53010
PAN3			significant	2_K63+Br	K63						0.0017049	P36102
PDA1			significant	2_K63+Br	K63			K63			1.86618e-07	P16387
PDB1			significant	2_K63+Br	K63			K63			1.59317e-08	P32473
PDX1			significant	2_K63+Br	K63			K63	Ub2		5.0043e-08	P16451
PHA2			significant	2_K63+Br							0.017905	P32452
PHO23											0.097911	P50947
PIB1											0.551296	Q06651
PIH1											0.182518	P38768
PMT4			significant	4_K48+Br	K48		K48		Ub3	Ub3	2.73633e-09	P46971
PNG1			significant	4_K48+Br							5.66498e-05	Q02890
POA1											0.473725	P38218
POL31			significant	2_K63+Br							0.0362667	P46957
PPH21											0.220485	P23594
PPH22	UIM							K63			0.134556	P23595	iuucd
PRP19					K63						0.23682	P32523
PSK1											0.78606	P31374
PSP2											0.60104	P50109
PTC2			significant	2_K63+Br							0.0213006	P39966
PTM1											0.832007	P32857
QDR3											0.489257	P38227
QNS1											0.234084	P38795
RAD1			significant	1_mono	K48			Br			1.55144e-06	P06777
RAD10			significant	1_mono	K48			Br			0.017905	P06838
RAD18	ZnF_UBZ		significant	4_K48+Br	K63		Br	K63			2.52159e-13	P10862	iuucd
RAD23	UBA	GO:0043130	significant	1_mono	K48			Br			1.43099e-11	P32628	iuucd
RAD5			significant	2_K63+Br							0.0198579	P32849
RAD51											0.38899	P25454
RAD7			significant	1_mono	K48		K48		Ub3		6.65452e-10	P06779
RDS3											0.0698699	Q06835
RFS1											0.472329	P38234
RGD2											0.540318	P43556
RGI1											0.274833	P40043
RHO3			significant	2_K63+Br				K63			0.00109405	Q00245
RKM3											0.693953	P38222
RPE1			significant	2_K63+Br							0.00113728	P46969
RPF1			significant	4_K48+Br							0.0464276	P38805
RPN1			significant	1_mono	K48			Br	Ub3		9.5831e-06	P38764
RPN10	UIM		significant	1_mono	K48			Br	Ub3		7.745e-09	P38886	iuucd
RPN11	jab-MPN		significant	1_mono	K48		K48	Br	Ub3		7.745e-09	P43588	iuucd
RPN12			significant	1_mono	K48		K48	Br	Ub3		1.65669e-08	P32496
RPN2			significant	1_mono	K48		K48	Br	Ub3		4.18155e-08	P32565
RPN3			significant	1_mono	K48		K48	Br	Ub3		1.98158e-10	P40016
RPN5			significant	1_mono	K48			Br	Ub3		3.32709e-06	Q12250
RPN6			significant	1_mono					Ub3		0.0121309	Q12377
RPN7			significant	1_mono	K48		K48	Br	Ub3		3.61772e-06	Q06103
RPN8			significant	1_mono	K48			Br	Ub3		2.97384e-07	Q08723
RPN9			significant	1_mono	K48		K48		Ub3		2.30545e-06	Q04062
RPS31			significant	2_K63+Br			K48	K63			0.00362746	P05759
RPT1			significant	1_mono	K48		K48	Br	Ub3		1.34992e-07	P33299
RPT2			significant	1_mono	K48		K48	Br	Ub3		7.745e-09	P40327
RPT3			significant	1_mono	K48			Br	Ub3		7.94911e-09	P33298
RPT4			significant	1_mono	K48		K48	Br	Ub3		1.37539e-07	P53549
RPT5			significant	1_mono	K48		K48	Br	Ub3		7.745e-09	P33297
RPT6			significant	1_mono	K48		K48	Br	Ub3		1.08049e-07	Q01939
RQT4			significant	4_K48+Br	K63		Br				6.09743e-09	P36119
RRP42											0.416855	Q12277
RRP9											0.423416	Q06506
RUP1	UBA		significant	4_K48+Br							9.1439e-09	Q12242	iuucd
SAP185											0.1176	P40856
SAP190											0.0874714	P36123
SCH9			significant	2_K63+Br							0.0338792	P11792
SDH1			significant	2_K63+Br							0.0166637	Q00711
SDH2											0.135175	P21801
SDS22			significant	2_K63+Br	K63			K63	Ub2		4.82699e-07	P36047
SEM1			significant	1_mono	K48						0.0197495	O94742
SHP1	UBA	GO:0043130	significant	1_mono	K48			Br			0.000209292	P34223	iuucd
SIP5			significant	1_mono	K48			Br			0.00111906	P40210
SIT4											0.87933	P20604
SKI6											0.979766	P46948
SLA1	SH3	GO:0043130	significant	4_K48+Br	K63						0.000573373	P32790	iuucd
SLA2			significant	1_mono							0.00207161	P33338
SNF1	UBA										0.321006	P06782	iuucd
SNF12											0.134556	P53628
SSP120			significant	2_K63+Br	K63			K63			6.0213e-05	P39931
SVP26											0.373008	P38869
TFB3								K63			0.361426	Q03290
TMA64											0.316683	Q04600
TOS1								K63			0.0593905	P38288
TPS3			significant	2_K63+Br	K63						3.94628e-05	P38426
TRP3			significant	2_K63+Br							0.0484506	P00937
TRR2											0.183513	P38816
TSC10											0.551296	P38342
TY1B-JR2			significant	2_K63+Br							1.1341e-05	P47100
TY1B-MR1			significant	2_K63+Br							0.00162674	Q04214
TY2B-C											0.1176	P25384
UBA3											0.373008	Q99344
UBA4			significant	2_K63+Br							0.00490037	P38820
UBP1			significant	1_mono	K48			Br	Ub2		1.11747e-05	P25037
UBP10			significant	2_K63+Br		Br	Br	Br	Ub2		0.000126558	P53874
UBP12			significant	2_K63+Br							0.00707012	P39538
UBP14	ZnF_UBP;UBA		significant	4_K48+Br				K63			2.32219e-05	P38237	iuucd
UBP15			significant	2_K63+Br	K63				Ub2		1.42183e-05	P50101
UBP2			significant	4_K48+Br							1.93365e-09	Q01476
UBX2	UBA	GO:0043130	significant	1_mono	K48			Br	Ub3		2.98525e-05	Q04228	iuucd
UBX5		GO:0043130	significant	1_mono	K48		K48	Br	Ub3		1.09132e-07	Q06682
UFD1	Other	GO:0043130	significant	1_mono	K48		K48	Br	Ub3		2.00472e-08	P53044	DOI 10.1016/j.str.2005.04.013
UFD4			significant	2_K63+Br	K63						0.0123411	P33202
UFO1	UIM		significant	4_K48+Br							4.63068e-05	Q04511	iuucd
UGP1			significant	2_K63+Br	K63				Ub2		1.0702e-05	P32861
UTH1											0.211493	P36135
UTP18											0.150015	P40362
UTP7			significant	2_K63+Br							0.0313809	P40055
UTP8			significant	2_K63+Br							0.0118924	P53276
UTR1			significant	2_K63+Br	K63						1.49468e-08	P21373
VAC14			significant	2_K63+Br							0.0139881	Q06708
VAN1											0.465498	P23642
VPS27	UIM	GO:0043130	significant	4_K48+Br	K63			K63			1.26984e-10	P40343	iuucd
VPS36	GLUE;ZnF_NZF	GO:0043130	significant	4_K48+Br	K63						4.1011e-07	Q06696	iuucd
VPS9	CUE	GO:0043130	significant	4_K48+Br	K63			K63	Ub3		3.01909e-13	P54787	iuucd
YAP3						Br	Br	Br			0.125933	P38749
YBL055C			significant	2_K63+Br				K63			0.000383517	P34220
YBR056W											0.630048	P38081
YBR062C			significant	4_K48+Br	K63			K63			2.45685e-05	P38239
YBR242W											0.0752245	P38331
YCR087C-A								K63			0.321006	P37263
YDR132C			significant	2_K63+Br	K63		Br	K63			5.18286e-06	Q03900
YDR524C-B			significant	4_K48+Br							0.0106067	Q3E6R4
YEF1			significant	2_K63+Br							0.000160302	P32622
YGL039W			significant	2_K63+Br	K63			K63			2.94362e-05	P53183
YGR017W			significant	2_K63+Br	K63				Ub2		0.000355457	P53210
YHL018W			significant	2_K63+Br	K63			K63			1.18139e-05	P38744
YKL133C											0.170474	P36066
YKR070W											0.665135	P36151
YLR108C			significant	2_K63+Br	K63			K63			3.44827e-06	Q12259
YLR363W-A			significant	4_K48+Br	K63			K63			0.00942518	Q3E747
YMR178W											0.441025	Q03219
YOL098C			significant	2_K63+Br							0.00924943	Q12496
YPL191C			significant	4_K48+Br				Br			2.38222e-07	Q08930
YPL225W											0.87647	Q08971
YUH1			significant	1_mono	K48			Br			1.55949e-10	P35127

## Sheet: Key
Sheets contain prefiltered (significant enrichment in any Ub chain pulldown in comparison to the bead-only control (two-sample moderated T-test, Adj.P < 0.05)) protein isoforms from each Ub interactor pulldown experiment.
Gene name	UBDs	Ub-binding GO class	modF significance	Chain-type enrichment cluster	K48 vs K63 preference	Br specific	Br vs K48 Ub3 preference	Br vs K63 Ub3 preference	K48 length preference	K63 length preference	modF adj.P.Val	identifier	UBD source
Gene name from uniprot, in the case of multiple isoforms smaller isoforms are denoted with numerical suffix e.g. _1	Ubiquitin-binding domains from IUUCD database or literature search	Gene Ontology Ub-binding class	Significance in a moderated F test, adjusted P value ≤ 0.05	Cluster number and chain-type cluster enriched on, from hierarchical clustering by Euclidean distance.	Significant K48 or K63 enrichment in a two sample moderated T test between K48-linked Ub3 and K63-linked Ub3, adjusted P value ≤ 0.05	Branched preference over both homotypic Ub3 chains. Significant K48/K63-linked branched Ub3 enrichment in two sample moderated T test comparison to both K48-linked Ub3 and K63-linked Ub3, adjusted P value ≤ 0.05	Significant branched or homotypic K48 enrichment in two sample moderated T test comparison between branched K48/K63-linked Ub3 and K48-linked Ub3, adjusted P value ≤ 0.05	Significant branched or homotypic K63 enrichment in two sample moderated T test comparison between branched K48/K63-linked Ub3 and homotypic K63-linked Ub3, adjusted P value ≤ 0.05	Significant Ub2 or Ub3 enrichment in two sample moderated T test comparison between K48-linked Ub3 and K48-linked Ub2, adjusted P value ≤ 0.05	Significant Ub2 or Ub3 enrichment in two sample moderated T test comparison between K63-linked Ub3 and K63-linked Ub2, adjusted P value ≤ 0.05	Adjusted P value from moderated F test (from column D)	Uniprot entry identifier or CON if from common contaminants list.	Source of ubiquitin-binding domain information. Either Integrated Annotations for Ubiquitin and Ubiquitin-like Conjugation Database (IUUCD) or journal article digital identifier.

## Sheet: Human expected UbBP list
Gene names	source
AAMP	UBD
ABI1	UBD
ABI2	UBD
ABI3	UBD
ABL1	UBD
ABL2	UBD
ADRM1	UBD
AHI1	UBD
AMFR	UBD;Ub_bind_GO
AMPH	UBD
ANKIB1	UBD
ANKRD13A	UBD
ANKRD13B	UBD
ANKRD13D	UBD
AP1G2	UBD
APAF1	UBD
ARHGAP10	UBD
ARHGAP26	UBD
ARHGAP4	UBD
ARHGEF37	UBD
ARHGEF6	UBD
ARHGEF7	UBD
ASAP1	UBD
ASAP2	UBD
ASB2	UBD
ASCC2	UBD;Ub_bind_GO
ATG16L1	UBD
ATG16L2	UBD
ATXN3	UBD
ATXN3L	UBD
AUP1	UBD;Ub_bind_GO
BARGIN	Ub_bind_GO
BCAR1	UBD
BCR/ABL fusion	UBD
BIN1	UBD
BIRC2	UBD;Ub_bind_GO
BIRC3	UBD
BLK	UBD
BRAP	UBD
BRSK2	UBD
BRWD1	UBD
BRWD3	UBD
BTK	UBD
BTRC	UBD
BUB3	Ub_bind_GO
C6orf106	UBD
CAPN15	UBD
CASS4	UBD
CBL	UBD
CBLB	UBD
CCDC50	UBD
CD2AP	UBD
CDC40	UBD
CDRT1	UBD
CFAP52	UBD
CH507-9B2.5	UBD
CIAO1	UBD
CKS1B	Ub_bind_GO
CKS2	Ub_bind_GO
COPA	UBD
COPB2	UBD
CORO7	UBD
CORO7-PAM16	UBD
CRK	UBD
CRKL	UBD
CSTF1	UBD
CTTN	UBD
CUEDC1	UBD;Ub_bind_GO
CUEDC2	UBD;Ub_bind_GO
CXCR4	Ub_bind_GO
CYLD	UBD
DAW1	UBD
DCAF11	UBD
DCUN1D1	UBD
DCUN1D2	UBD
DDI2	UBD;Ub_bind_GO
DDX58	UBD
DHX16	Ub_bind_GO
DHX36	UBD
DNAAF10	Ub_bind_GO
DNAJB2	UBD;Ub_bind_GO
DNAJC2	UBD
DNAJC6	UBD
DNMBP	UBD
EFCAB8	UBD
EIF3I	UBD
ELP2	UBD
EML5	UBD
EML6	UBD
EPN1	UBD
EPN2	UBD
EPN3	UBD
EPS15	UBD
EPS15L1	UBD
ERCC6	UBD
ERCC8	UBD
ESR1	UBD
FAAP20	UBD;Ub_bind_GO
FAF1	UBD;Ub_bind_GO
FAF2	UBD;Ub_bind_GO
FAN1	UBD
FANCD2	UBD
FBXO7	Ub_bind_GO
FBXW10	UBD
FBXW11	UBD
FBXW4	UBD
FBXW7	UBD;Ub_bind_GO
FBXW8	UBD
FCHSD1	UBD
FCHSD2	UBD
FGR	UBD
FNBP1L	UBD
FXN	UBD
FYN	UBD
GCH1	UBD
GEMIN5	UBD
GGA1	UBD;Ub_bind_GO
GGA2	UBD;Ub_bind_GO
GGA3	UBD;Ub_bind_GO
GNB1	UBD
GNB2	UBD
GNB3	UBD
GNB4	UBD
GNB5	UBD
GRAP	UBD
GRAP2	UBD
GRAPL	UBD
GRB2	UBD
HCK	UBD
HCLS1	UBD
HDAC6	UBD;Ub_bind_GO
HERC2	UBD
HGS	UBD;Ub_bind_GO
HIP1	UBD
HSPB1	Ub_bind_GO
HUWE1	UBD
IFIH1	UBD
IKBKG	UBD;Ub_bind_GO
ILRUN	Ub_bind_GO
ING1	UBD
INPPL1	UBD
ITSN1	UBD
ITSN2	UBD
JARID2	Ub_bind_GO
KATNB1	UBD
KCTD7	UBD
KIF21A	UBD
KIF21B	UBD
KLF1	Ub_bind_GO
LAPTM5	UBD
LASP1	UBD
LATS1	UBD
LATS2	UBD
LCK	UBD
LYN	UBD
MAP3K10	UBD
MAP3K11	UBD
MAP3K7	Ub_bind_GO
MAP3K9	UBD
MAPKBP1	UBD
MARCHF7	Ub_bind_GO
MARK1	UBD
MARK2	UBD
MARK3	UBD
MARK4	UBD;Ub_bind_GO
MDM2	Ub_bind_GO
MINDY1	UBD
MINDY2	UBD
MINDY3	UBD
MINDY4	UBD
MLK4	UBD
MVB12A	Ub_bind_GO
MVB12B	Ub_bind_GO
MYO1E	UBD
MYO1F	UBD
N4BP1	UBD;Ub_bind_GO
N4BP2	UBD;Ub_bind_GO
NACA	UBD
NBR1	UBD;Ub_bind_GO
NCF1	UBD
NCF2	UBD
NCF4	UBD
NCK1	UBD
NCK2	UBD
NEB	UBD
NEBL	UBD
NEDD4	Ub_bind_GO
NEDD9	UBD
NLE1	UBD
NOD1	UBD;Ub_bind_GO
NOD2	UBD;Ub_bind_GO
NOSTRIN	UBD
NPHP1	UBD
NPLOC4	UBD;Ub_bind_GO
NSFL1C	UBD;Ub_bind_GO
NSMAF	UBD
NUB1	UBD
NUP153	UBD
NUP62	Ub_bind_GO
NWD1	UBD
NXF1	UBD
OPTN	UBD
OR2B11	UBD
OSTF1	UBD
OTUB1	UBD;Ub_bind_GO
OTUB2	Ub_bind_GO
OTUD1	UBD
OTUD3	UBD
OTUD5	UBD
OTUD7A	UBD
OTUD7B	UBD
OTULINL	Ub_bind_GO
PACSIN1	UBD
PACSIN2	UBD
PACSIN3	UBD
PAFAH1B1	UBD
PARP10	UBD
PEX7	UBD
PHIP	UBD
PIPSL	UBD
PLAA	UBD;Ub_bind_GO
PLCG1	UBD
PLCG2	UBD
PLRG1	UBD
POC1A	UBD
POC1B	UBD
POLH	UBD
POLI	UBD
POLK	UBD
PPP1R13B	UBD
PPP1R13L	UBD
PPP2CA	UBD
PRKAA1	UBD
PRKAA2	UBD
PRKN	Ub_bind_GO
PRPF19	UBD
PRPF4	UBD
PRPF8	UBD
PSEN1	UBD
PSEN2	UBD
PSMD4	UBD
PSTPIP1	UBD
PWP2	UBD
RABGEF1	UBD
RACK1	UBD
RAD18	UBD
RAD23A	UBD;Ub_bind_GO
RAD23B	UBD;Ub_bind_GO
RAE1	Ub_bind_GO
RANBP2	UBD
RBCK1	UBD;Ub_bind_GO
REV1	UBD
RHBDD3	UBD
RIMBP2	UBD
RIMBP3	UBD
RIMBP3B	UBD
RIMBP3C	UBD
RNF114	UBD
RNF115	UBD
RNF125	UBD
RNF126	UBD
RNF14	Ub_bind_GO
RNF166	UBD
RNF168	UBD;Ub_bind_GO
RNF169	UBD
RNF185	Ub_bind_GO
RNF19B	Ub_bind_GO
RNF216	UBD;Ub_bind_GO
RNF31	UBD;Ub_bind_GO
RNF8	Ub_bind_GO
RNFT1	Ub_bind_GO
RRP9	UBD
RYBP	UBD
SDCBP	UBD
SH3D19	UBD
SH3D21	UBD
SH3GL1	UBD
SH3GL2	UBD
SH3GL3	UBD
SH3KBP1	UBD
SH3PXD2A	UBD
SH3PXD2B	UBD
SH3RF1	UBD
SH3RF2	UBD
SH3RF3	UBD
SH3YL1	UBD
SHARPIN	UBD;Ub_bind_GO
SIK1	UBD
SIK3	UBD
SIRT2	Ub_bind_GO
SKAP1	UBD
SKAP2	UBD
SLX4	UBD
SMAD3	Ub_bind_GO
SMARCAD1	UBD;Ub_bind_GO
SMU1	UBD
SNRNP40	UBD
SNX9	UBD
SORBS1	UBD
SORBS2	UBD
SORBS3	UBD
SPAG16	UBD
SPG20	UBD
SPRTN	UBD;Ub_bind_GO
SPTAN1	UBD
SQSTM1	UBD;Ub_bind_GO
SRC	UBD
STAC	UBD
STAC2	UBD
STAC3	UBD
STAM	UBD;Ub_bind_GO
STAM2	UBD;Ub_bind_GO
STAMBP	UBD
STAMBPL1	UBD
STRN	UBD
STRN3	UBD
STRN4	UBD
TAB2	UBD;Ub_bind_GO
TAB3	UBD;Ub_bind_GO
TAF5	UBD
TAF5L	UBD
TAX1BP1	UBD
TBL1X	UBD
TBL1XR1	UBD
TBL1Y	UBD
TBL3	UBD
TDRD3	UBD
TEP1	UBD
TLE4	UBD
TNFAIP3	UBD;Ub_bind_GO
TNIP1	UBD
TNIP2	UBD
TNIP3	UBD
TNK2	UBD
TNRC6C	UBD
TOLLIP	UBD;Ub_bind_GO
TOM1	UBD;Ub_bind_GO
TOM1L1	UBD;Ub_bind_GO
TOM1L2	UBD;Ub_bind_GO
TOP2A	Ub_bind_GO
TP53BP2	UBD
TP53INP2	Ub_bind_GO
TRAF7	UBD
TRIM32	Ub_bind_GO
TRIO	UBD
TSG101	UBD;Ub_bind_GO
TSPOAP1	UBD
UBAC1	UBD
UBAC2	UBD
UBAP1	UBD;Ub_bind_GO
UBAP1L	Ub_bind_GO
UBAP2	UBD
UBAP2L	UBD
UBASH3A	UBD
UBASH3B	UBD
UBE2A	Ub_bind_GO
UBE2D1	UBD
UBE2D2	UBD
UBE2D3	UBD
UBE2D4	UBD
UBE2K	UBD
UBE2L6	Ub_bind_GO
UBE2N	Ub_bind_GO
UBE2V1	UBD
UBE3C	UBD
UBL7	UBD
UBQLN1	UBD
UBQLN2	UBD
UBQLN3	UBD
UBQLN4	UBD
UBR5	Ub_bind_GO
UBTD2	UBD
UBXN1	UBD;Ub_bind_GO
UBXN10	Ub_bind_GO
UBXN11	Ub_bind_GO
UBXN2A	Ub_bind_GO
UBXN2B	Ub_bind_GO
UBXN7	UBD;Ub_bind_GO
UBXN8	Ub_bind_GO
UCHL1	UBD;Ub_bind_GO
UCHL3	UBD;Ub_bind_GO
UEVLD	Ub_bind_GO
UFD1L	UBD
UIMC1	UBD
USP13	UBD;Ub_bind_GO
USP14	UBD
USP16	UBD;Ub_bind_GO
USP24	UBD
USP25	UBD;Ub_bind_GO
USP28	UBD
USP3	UBD
USP33	Ub_bind_GO
USP37	UBD
USP5	UBD;Ub_bind_GO
USP7	UBD
USPL1	Ub_bind_GO
UTP15	UBD
VAV1	UBD
VAV2	UBD
VAV3	UBD
VEZF1	UBD
VPS28	Ub_bind_GO
VPS36	UBD;Ub_bind_GO
WDFY3	Ub_bind_GO
WDR1	UBD
WDR12	UBD
WDR17	UBD
WDR3	UBD
WDR33	UBD
WDR36	UBD
WDR37	UBD
WDR38	UBD
WDR44	UBD
WDR47	UBD
WDR48	UBD;Ub_bind_GO
WDR49	UBD
WDR5	UBD
WDR5B	UBD
WDR61	UBD
WDR62	UBD
WDR82	UBD
WDR83	UBD
WDR86	UBD
WDR88	UBD
WDR90	UBD
WDSUB1	UBD
WRNIP1	UBD
WSB1	UBD
WSB2	UBD
XIAP	UBD
YAF2	UBD
YES1	UBD
YOD1	UBD
ZC3H12A	UBD
ZFAND2B	UBD;Ub_bind_GO
ZFAND5	UBD
ZFAND6	UBD
ZNF106	UBD
ZRANB1	UBD
ZRANB3	UBD
#N/A	UBD

## Sheet: Yeast expected UbBP list
Gene name	source
ABP1	UBD
AIP1	UBD
ARC40	UBD;Ub_bind_GO
ASC1	UBD
ATG18	Ub_bind_GO
BEM1	UBD
BUB3	UBD;Ub_bind_GO
BZZ1	UBD
CAF4	UBD
CDC4	UBD;Ub_bind_GO
CDC48	UBD;Ub_bind_GO
CIA1	UBD
CKS1	Ub_bind_GO
COP1	UBD;Ub_bind_GO
CPX-1320	Ub_bind_GO
CPX-1622	Ub_bind_GO
CPX-1623	Ub_bind_GO
CPX-2946	Ub_bind_GO
CPX-2948	Ub_bind_GO
CPX-940	Ub_bind_GO
CRN1	UBD
CUE1	UBD;Ub_bind_GO
CUE2	UBD;Ub_bind_GO
CUE3	UBD;Ub_bind_GO
CUE4	UBD;Ub_bind_GO
CUE5	UBD;Ub_bind_GO
DCN1	UBD
DDI1	UBD;Ub_bind_GO
DEF1	UBD;Ub_bind_GO
DIP2	UBD
DOA1	UBD;Ub_bind_GO
DON1	UBD;Ub_bind_GO
DSC2	UBD
DSK2	UBD
DUF1	UBD;Ub_bind_GO
EDE1	UBD;Ub_bind_GO
EGD2	UBD
ELP2	UBD
ENT1	UBD;Ub_bind_GO
ENT2	UBD
ENT3	UBD
ETP1	UBD;Ub_bind_GO
FOL2	UBD
FUN30	UBD
GGA1	UBD;Ub_bind_GO
GGA2	UBD;Ub_bind_GO
GLE2	Ub_bind_GO
GTS1	UBD
HDA1	UBD
HSE1	UBD;Ub_bind_GO
KOG1	UBD;Ub_bind_GO
LSB1	UBD
LSB3	UBD
LSB5	UBD
LST8	UBD
MDV1	UBD;Ub_bind_GO
MET30	UBD;Ub_bind_GO
MET4	UBD
MEX67	UBD
MGS1	UBD
MHP1	UBD
MVB12	Ub_bind_GO
NBP2	UBD
NPL4	UBD;Ub_bind_GO
PAC1	UBD
PFS2	UBD
PIN3	UBD
PPH22	UBD
PRP4	UBD
PRP46	UBD
PRP8	UBD
PWP2	UBD
RAD18	UBD
RAD23	UBD;Ub_bind_GO
RAD26	UBD
RAD30	UBD
RAX1	UBD
REV1	UBD
RPN10	UBD
RPN11	UBD
RPN13	Ub_bind_GO
RSA4	UBD
RSP5	Ub_bind_GO
RUP1	UBD
RVS167	UBD
SEC27	UBD;Ub_bind_GO
SHP1	UBD;Ub_bind_GO
SLA1	UBD;Ub_bind_GO
SNF1	UBD
SPO21	UBD
SPP41	UBD
STE4	UBD
STP22	UBD;Ub_bind_GO
SWA2	UBD;Ub_bind_GO
SWD3	UBD
TAF5	UBD;Ub_bind_GO
TFC7	UBD
TUP1	UBD
UBC1	UBD
UBC4	UBD;Ub_bind_GO
UBC5	UBD
UBP14	UBD
UBX2	UBD;Ub_bind_GO
UBX3	Ub_bind_GO
UBX5	Ub_bind_GO
UFD1	UBD;Ub_bind_GO
UFO1	UBD
UTP10	UBD
UTP13	UBD
UTP15	UBD
UTP21	UBD
VPS15	UBD;Ub_bind_GO
VPS27	UBD;Ub_bind_GO
VPS36	UBD;Ub_bind_GO
VPS9	UBD;Ub_bind_GO
YFH1	UBD
YLR419W	UBD
YSC84	UBD
